# Supplementary material for: RNA-Seq Analysis Identifies Differentially Expressed Genes in the Longissimus dorsi of Wagyu and Chinese Red Steppe Cattle
Source: Int J Mol Sci. 2022 Dec 26;24(1):387. doi: 10.3390/ijms24010387 (PMC9820533; doi:10.3390/ijms24010387)
Supplement: Supplementary file 1 [file ijms-24-00387-s001.zip]

Archive with 1 entries (1 files):
- ijms-2030540-supplementary.pdf
